# Supplementary material for: The Impact of Australian Bushfires on Asthma Medicine Prescription Dispensing
Source: Healthcare (Basel). 2024 Feb 7;12(4):428. doi: 10.3390/healthcare12040428 (PMC10888028; doi:10.3390/healthcare12040428)
Supplement: Supplementary file 1 [file healthcare-12-00428-s001.zip]

Archive with 1 entries (1 files):
- healthcare-2809447-supplementary.xlsx
