# Supplementary material for: The Impact of Australian Bushfires on Asthma Medicine Prescription Dispensing
Source: Healthcare (Basel). 2024 Feb 7;12(4):428. doi: 10.3390/healthcare12040428 (PMC10888028; doi:10.3390/healthcare12040428)
Supplement: Supplementary file 1 [file healthcare-12-00428-s001.zip › healthcare-2809447-supplementary.xlsx]

## Sheet: cleaned data
Date	PM2.5		Date	PM2.5
2018-11-01	11		2019-11-01	18.2
2018-11-02	10.8		2019-11-02	20.2
2018-11-03	6.4		2019-11-03	10.9
2018-11-04	6.3		2019-11-04	6.1				Date	SABAs	ICS	OCS	LABA+ICS	LABAs
2018-11-05	7.3		2019-11-05	2.9				2018-11-01	2313	669	1749	6071	2478
2018-11-06	6.3		2019-11-06	4.4				2018-12-01	2648	748	1836	6714	2768
2018-11-07	4.8		2019-11-07	6.4				2019-01-01	2043	601	1581	5985	2111
2018-11-08	2.6		2019-11-08	7.2				2019-11-01	2006	616	1530	5364	2289
2018-11-09	4.9		2019-11-09	2.5				2019-12-01	2684	734	1827	7036	2463
2018-11-10	5.1		2019-11-10	2.1				2020-01-01	3642	1157	2142	10425	2449
2018-11-11	5.2		2019-11-11	3.7
2018-11-12	5		2019-11-12	4.4
2018-11-13	13.9		2019-11-13	3.7
2018-11-14	7.1		2019-11-14	4.2
2018-11-15	4.6		2019-11-15	3.7
2018-11-16	3.3		2019-11-16	3.5
2018-11-17	4.4		2019-11-17	5.7
2018-11-18	3.4		2019-11-18	6.9
2018-11-19	4.8		2019-11-19	3.5
2018-11-20	5.7		2019-11-20	4.3
2018-11-21	6.8		2019-11-21	13.3
2018-11-22	4.3		2019-11-22	37.9
2018-11-23	2.5		2019-11-23	9.7
2018-11-24	4.6		2019-11-24	8.8
2018-11-25	1.5		2019-11-25	10.5
2018-11-26	2.6		2019-11-26	14.2
2018-11-27	4.4		2019-11-27	3.5
2018-11-28	3.7		2019-11-28	23
2018-11-29	2.4		2019-11-29	64
2018-11-30	3.8		2019-11-30	21.7
2018-12-01	4.7		2019-12-01	23.1
2018-12-02	7.4		2019-12-02	2.6
2018-12-03	5.5		2019-12-03	3.2
2018-12-04	4.8		2019-12-04	6
2018-12-05	17.2		2019-12-05	4
2018-12-06	5		2019-12-06	3.3
2018-12-07	14.9		2019-12-07	38.6
2018-12-08	9.8		2019-12-08	90.7
2018-12-09	8.9		2019-12-09	90.9
2018-12-10			2019-12-10	56.1
2018-12-11	5.1		2019-12-11	40.5
2018-12-12	6.6		2019-12-12	41.9
2018-12-13	5.5		2019-12-13	25.3
2018-12-14	5.5		2019-12-14	30.9
2018-12-15	35		2019-12-15	18.1
2018-12-16	17.2		2019-12-16	31.4
2018-12-17			2019-12-17	108.8
2018-12-18			2019-12-18	82.2
2018-12-19	5.3		2019-12-19	122.4
2018-12-20	8.5		2019-12-20	239.2
2018-12-21	3.2		2019-12-21	212.9
2018-12-22	1.6		2019-12-22	56.5
2018-12-23	3.8		2019-12-23	73.5
2018-12-24	3.3		2019-12-24	79.6
2018-12-25	5.9		2019-12-25	42.9
2018-12-26	6.4		2019-12-26	67.2
2018-12-27	11.2		2019-12-27	81.2
2018-12-28	9.3		2019-12-28	132.1
2018-12-29	6.5		2019-12-29	87
2018-12-30	6.4		2019-12-30	83.6
2018-12-31	7.9		2019-12-31	146.9
2019-01-01	10		2020-01-01	807.1
2019-01-02	9.8		2020-01-02	419.3
2019-01-03	8.2		2020-01-03	123.2
2019-01-04	11.3		2020-01-04	213.8
2019-01-05	10.8		2020-01-05	859
2019-01-06	4.8		2020-01-06	22.8
2019-01-07	5.6		2020-01-07	46.9
2019-01-08	8.5		2020-01-08	105.8
2019-01-09	2.5		2020-01-09	21.3
2019-01-10	2.1		2020-01-10	19.8
2019-01-11	4.5		2020-01-11	91.3
2019-01-12	5.6		2020-01-12	92.6
2019-01-13	7.7		2020-01-13	76
2019-01-14	8.3		2020-01-14	42.4
2019-01-15	11.4		2020-01-15	23.7
2019-01-16	13.3		2020-01-16	22.8
2019-01-17	14.8		2020-01-17	50.1
2019-01-18	12.1		2020-01-18	14.5
2019-01-19	10.3		2020-01-19	12.1
2019-01-20	2.4		2020-01-20	7.5
2019-01-21	5.4		2020-01-21	4.6
2019-01-22	7.1		2020-01-22	4.2
2019-01-23	12.1		2020-01-23	20.3
2019-01-24	10.4		2020-01-24	12.6
2019-01-25	10.2		2020-01-25	19.6
2019-01-26	14.3		2020-01-26	26
2019-01-27	4.9		2020-01-27	64
2019-01-28	8.2		2020-01-28	34.8
2019-01-29	9.5		2020-01-29	54.1
2019-01-30	8		2020-01-30	34.1
2019-01-31	12.4		2020-01-31	24.8

## Sheet: PBS data
Date	Salbutamol	Terbutaline	Formoterol	Salmeterol (note that LABAs are often used in combination with ICS)	salmeterol+fluticasone	Budesonide + Formoterol	Fluticasone+formoterol	vilanterol + fluticasone	BECLOMETASONE	Budesonide	Fluticasone	Ciclesonide	Prednisolone	Prednisone
2018-11-01	2229	84	2454	24	2782	2129	141	1019	18	129	440	82	1409	340
2018-12-01	2548	100	2729	39	3111	2335	150	1118	17	160	448	123	1475	361
2019-01-01	1964	79	2085	26	2692	2111	143	1039	18	119	378	86	1279	302
Total	6741	263	7268	89	8585	6575	434	3176	53	408	1266	291	4163	1003
2019-11-01	1936	70	2259	30	2336	1890	158	980	16	99	419	82	1235	295
2019-12-01	2595	89	2442	21	2883	2691	131	1331	18	111	511	94	1467	360
2020-01-01	3525	117	2420	29	4314	4061	237	1813	36	162	828	131	1741	401
Total	8056	276	7121	80	9533	8642	526	4124	70	372	1758	307	4443	1056
Date	SABAs	ICS	OCS	LABA+ICS	LABAs
2018-11-01	2313	669	1749	6071	2478
2018-12-01	2648	748	1836	6714	2768
2019-01-01	2043	601	1581	5985	2111
2019-11-01	2006	616	1530	5364	2289
2019-12-01	2684	734	1827	7036	2463
2020-01-01	3642	1157	2142	10425	2449
Column1	SABAs	ICS	OCS	LABA+ICS	LABAs
Total (18-19)	7004	2018	5166	18770	7357
Total (19-20)	8332	2507	5499	22825	7201
